# Supplementary material for: Pyrazinamide clearance is impaired among HIV/tuberculosis patients with high levels of systemic immune activation
Source: PLoS One. 2017 Nov 2;12(11):e0187624. doi: 10.1371/journal.pone.0187624 (PMC5667771; doi:10.1371/journal.pone.0187624)
Supplement: S1 Table — (CSV) [file pone.0187624.s001.csv]

SUBID	OCC	TIME	CONC	AMT	GENDER	CD38	WT
1500	1	0	8.461	1600	1	63.2	50.4
1500	1	0.3	10.061	0	1	63.2	50.4
1500	1	0.9	27.44	0	1	63.2	50.4
1500	1	2.2	56.389	0	1	63.2	50.4
1500	1	4.5	38.811	0	1	63.2	50.4
1500	1	8	30.812	0	1	63.2	50.4
1502	1	0	4.27	1600	1	30.8	48
1502	1	0.3	13.25	0	1	30.8	48
1502	1	0.9	33.271	0	1	30.8	48
1502	1	2.2	40.658	0	1	30.8	48
1502	1	4.5	32.769	0	1	30.8	48
1502	1	8	25.309	0	1	30.8	48
1503	1	0	6.093	1200	1	38.5	56
1503	1	0.3	55.25	0	1	38.5	56
1503	1	0.9	53.775	0	1	38.5	56
1503	1	2.2	40.626	0	1	38.5	56
1503	1	4.5	33.397	0	1	38.5	56
1503	1	8	24.349	0	1	38.5	56
1504	1	0	2.299	1200	1	23.5	57
1504	1	0.3	21.847	0	1	23.5	57
1504	1	0.9	30.07	0	1	23.5	57
1504	1	2.2	26.405	0	1	23.5	57
1504	1	4.5	22.261	0	1	23.5	57
1504	1	8	15.759	0	1	23.5	57
1505	1	0	10.357	1200	2	46.6	52
1505	1	0.3	11.397	0	2	46.6	52
1505	1	0.9	20.912	0	2	46.6	52
1505	1	2.2	34.161	0	2	46.6	52
1505	1	4.5	42.406	0	2	46.6	52
1505	1	8	36.565	0	2	46.6	52
1506	1	0	5.742	1200	2	28	44
1506	1	0.3	NA	0	2	28	44
1506	1	0.9	25.796	0	2	28	44
1506	1	2.2	38.127	0	2	28	44
1506	1	4.5	35.37	0	2	28	44
1506	1	8	26.194	0	2	28	44
1507	1	0	6.775	1200	2	39.4	44
1507	1	0.3	20.783	0	2	39.4	44
1507	1	0.9	37.586	0	2	39.4	44
1507	1	2.2	45.371	0	2	39.4	44
1507	1	4.5	38.066	0	2	39.4	44
1507	1	8	29.273	0	2	39.4	44
1513	1	0	6.173	1600	2	17.7	64
1513	1	0.3	22.297	0	2	17.7	64
1513	1	0.9	38.357	0	2	17.7	64
1513	1	2.2	42.889	0	2	17.7	64
1513	1	4.5	33.106	0	2	17.7	64
1513	1	8	25.264	0	2	17.7	64
1514	1	0	6.164	1200	1	45.4	53
1514	1	0.3	12.248	0	1	45.4	53
1514	1	0.9	26.622	0	1	45.4	53
1514	1	2.2	33.998	0	1	45.4	53
1514	1	4.5	30.782	0	1	45.4	53
1514	1	8	22.491	0	1	45.4	53
1516	1	0	4.458	2000	2	35.5	77
1516	1	0.3	22.199	0	2	35.5	77
1516	1	0.9	48.599	0	2	35.5	77
1516	1	2.2	49.771	0	2	35.5	77
1516	1	4.5	39.747	0	2	35.5	77
1516	1	8	25.868	0	2	35.5	77
1517	1	0	4.159	1200	1	40.8	53
1517	1	0.3	7.613	0	1	40.8	53
1517	1	0.9	39.377	0	1	40.8	53
1517	1	2.2	30.525	0	1	40.8	53
1517	1	4.5	23.814	0	1	40.8	53
1517	1	8	17.884	0	1	40.8	53
1518	1	0	4.986	1600	1	16.9	60
1518	1	0.3	9.487	0	1	16.9	60
1518	1	0.9	38.118	0	1	16.9	60
1518	1	2.2	38.764	0	1	16.9	60
1518	1	4.5	29.637	0	1	16.9	60
1518	1	8	21.249	0	1	16.9	60
1519	1	0	2.172	1200	1	63.6	56.6
1519	1	0.3	6.671	0	1	63.6	56.6
1519	1	0.9	36.034	0	1	63.6	56.6
1519	1	2.2	37.266	0	1	63.6	56.6
1519	1	4.5	27.815	0	1	63.6	56.6
1519	1	8	14.675	0	1	63.6	56.6
1520	1	0	0.379	1200	1	27.4	57.3
1520	1	0.3	43.996	0	1	27.4	57.3
1520	1	0.9	37.138	0	1	27.4	57.3
1520	1	2.2	27.916	0	1	27.4	57.3
1520	1	4.5	22.019	0	1	27.4	57.3
1520	1	8	13.774	0	1	27.4	57.3
1521	1	0	3.037	1200	1	16.9	55
1521	1	0.3	27.963	0	1	16.9	55
1521	1	0.9	40.435	0	1	16.9	55
1521	1	2.2	30.42	0	1	16.9	55
1521	1	4.5	29.245	0	1	16.9	55
1521	1	8	17.232	0	1	16.9	55
1523	1	0	5.088	1200	1	42.6	56
1523	1	0.3	5.354	0	1	42.6	56
1523	1	0.9	15.667	0	1	42.6	56
1523	1	2.2	22.894	0	1	42.6	56
1523	1	4.5	32.456	0	1	42.6	56
1523	1	8	26.754	0	1	42.6	56
1526	1	0	2.132	1200	1	28.2	54.5
1526	1	0.3	6.198	0	1	28.2	54.5
1526	1	0.9	42.585	0	1	28.2	54.5
1526	1	2.2	33.903	0	1	28.2	54.5
1526	1	4.5	20.849	0	1	28.2	54.5
1526	1	8	12.989	0	1	28.2	54.5
1527	1	0	3.217	1600	1	32.8	63
1527	1	0.3	15.233	0	1	32.8	63
1527	1	0.9	28.81	0	1	32.8	63
1527	1	2.2	24.293	0	1	32.8	63
1527	1	4.5	27.944	0	1	32.8	63
1527	1	8	19.794	0	1	32.8	63
1528	1	0	1.517	1600	2	54.1	59
1528	1	0.3	3.885	0	2	54.1	59
1528	1	0.9	47.213	0	2	54.1	59
1528	1	2.2	59.002	0	2	54.1	59
1528	1	4.5	45.395	0	2	54.1	59
1528	1	8	27.257	0	2	54.1	59
1529	1	0	4.447	1200	1	32.8	51
1529	1	0.3	13.575	0	1	32.8	51
1529	1	0.9	35.591	0	1	32.8	51
1529	1	2.2	39.437	0	1	32.8	51
1529	1	4.5	31.857	0	1	32.8	51
1529	1	8	21.258	0	1	32.8	51
1530	1	0	8.709	1200	1	46.7	49
1530	1	0.3	9.553	0	1	46.7	49
1530	1	0.9	25.939	0	1	46.7	49
1530	1	2.2	44.072	0	1	46.7	49
1530	1	4.5	37.381	0	1	46.7	49
1530	1	8	29.496	0	1	46.7	49
1531	1	0	14.427	1200	2	60.3	48
1531	1	0.3	24.833	0	2	60.3	48
1531	1	0.9	70.691	0	2	60.3	48
1531	1	2.2	62.175	0	2	60.3	48
1531	1	4.5	52.407	0	2	60.3	48
1531	1	8	42.281	0	2	60.3	48
1532	1	0	3.507	1200	1	39.4	47
1532	1	0.3	6.481	0	1	39.4	47
1532	1	0.9	36.32	0	1	39.4	47
1532	1	2.2	46.372	0	1	39.4	47
1532	1	4.5	33.415	0	1	39.4	47
1532	1	8	28.028	0	1	39.4	47
1533	1	0	9.931	1600	1	41.2	59.5
1533	1	0.3	10.206	0	1	41.2	59.5
1533	1	0.9	23.749	0	1	41.2	59.5
1533	1	2.2	50.965	0	1	41.2	59.5
1533	1	4.5	34.148	0	1	41.2	59.5
1533	1	8	39.26	0	1	41.2	59.5
1534	1	0	8.636	2000	2	27.6	76
1534	1	0.3	34.234	0	2	27.6	76
1534	1	0.9	77.904	0	2	27.6	76
1534	1	2.2	80.913	0	2	27.6	76
1534	1	4.5	64.792	0	2	27.6	76
1534	1	8	41.198	0	2	27.6	76
1537	1	0	4.243	1200	1	52.7	42
1537	1	0.3	45.154	0	1	52.7	42
1537	1	0.9	52.834	0	1	52.7	42
1537	1	2.2	64.343	0	1	52.7	42
1537	1	4.5	46.527	0	1	52.7	42
1537	1	8	31.808	0	1	52.7	42
1538	1	0	7.977	1600	2	52.5	67
1538	1	0.3	30.356	0	2	52.5	67
1538	1	0.9	47.653	0	2	52.5	67
1538	1	2.2	66.476	0	2	52.5	67
1538	1	4.5	49.269	0	2	52.5	67
1538	1	8	38.057	0	2	52.5	67
1545	1	0	2.111	800	2	18.8	37.3
1545	1	0.3	2.556	0	2	18.8	37.3
1545	1	0.9	16.475	0	2	18.8	37.3
1545	1	2.2	41.035	0	2	18.8	37.3
1545	1	4.5	27.375	0	2	18.8	37.3
1545	1	8	20.032	0	2	18.8	37.3
1547	1	0	6.722	1200	2	38.7	49.45
1547	1	0.3	14.82	0	2	38.7	49.45
1547	1	0.9	34.171	0	2	38.7	49.45
1547	1	2.2	45.913	0	2	38.7	49.45
1547	1	4.5	49.196	0	2	38.7	49.45
1547	1	8	NA	0	2	38.7	49.45
1548	1	0	5.282	1600	1	56.3	56.5
1548	1	0.3	54.026	0	1	56.3	56.5
1548	1	0.9	55.425	0	1	56.3	56.5
1548	1	2.2	40.364	0	1	56.3	56.5
1548	1	4.5	37.165	0	1	56.3	56.5
1548	1	8	NA	0	1	56.3	56.5
1549	1	0	13.716	1600	2	54.6	65.35
1549	1	0.3	20.383	0	2	54.6	65.35
1549	1	0.9	62.915	0	2	54.6	65.35
1549	1	2.2	67.633	0	2	54.6	65.35
1549	1	4.5	45.074	0	2	54.6	65.35
1549	1	8	35.944	0	2	54.6	65.35
1552	1	0	6.201	1600	2	38.3	55
1552	1	0.3	24.875	0	2	38.3	55
1552	1	0.9	47.679	0	2	38.3	55
1552	1	2.2	40.405	0	2	38.3	55
1552	1	4.5	28.113	0	2	38.3	55
1552	1	8	20.722	0	2	38.3	55
1553	1	0	8.502	1600	2	20.5	55
1553	1	0.3	23.29	0	2	20.5	55
1553	1	0.9	56.833	0	2	20.5	55
1553	1	2.2	59.893	0	2	20.5	55
1553	1	4.5	52.225	0	2	20.5	55
1553	1	8	36.234	0	2	20.5	55
1555	1	0	7.227	1600	2	28.2	53
1555	1	0.3	35.874	0	2	28.2	53
1555	1	0.9	58.548	0	2	28.2	53
1555	1	2.2	NA	0	2	28.2	53
1555	1	4.5	41.068	0	2	28.2	53
1555	1	8	28.051	0	2	28.2	53
1556	1	0	1.246	1600	1	30	56.9
1556	1	0.3	2.642	0	1	30	56.9
1556	1	0.9	20.022	0	1	30	56.9
1556	1	2.2	30.082	0	1	30	56.9
1556	1	4.5	43.228	0	1	30	56.9
1556	1	8	35.683	0	1	30	56.9
1557	1	0	25.191	2000	2	27.3	71.4
1557	1	0.3	43.203	0	2	27.3	71.4
1557	1	0.9	83.589	0	2	27.3	71.4
1557	1	2.2	44.591	0	2	27.3	71.4
1557	1	4.5	64.122	0	2	27.3	71.4
1557	1	8	56.256	0	2	27.3	71.4
1558	1	0	7.092	1200	2	15.7	45.8
1558	1	0.3	17.382	0	2	15.7	45.8
1558	1	0.9	63.277	0	2	15.7	45.8
1558	1	2.2	29.942	0	2	15.7	45.8
1558	1	4.5	37.486	0	2	15.7	45.8
1558	1	8	27.136	0	2	15.7	45.8
1560	1	0	9.113	1600	2	28	60.5
1560	1	0.3	8.666	0	2	28	60.5
1560	1	0.9	57.587	0	2	28	60.5
1560	1	2.2	55.788	0	2	28	60.5
1560	1	4.5	53.689	0	2	28	60.5
1560	1	8	35.701	0	2	28	60.5
1503	2	0	3.889	1600	1	19	57
1503	2	0.3	27.486	0	1	19	57
1503	2	0.9	42.027	0	1	19	57
1503	2	2.2	38.067	0	1	19	57
1503	2	4.5	28.928	0	1	19	57
1503	2	8	20.111	0	1	19	57
1504	2	0	4.464	1200	1	18.7	54.5
1504	2	0.3	12.37	0	1	18.7	54.5
1504	2	0.9	32.542	0	1	18.7	54.5
1504	2	2.2	32.104	0	1	18.7	54.5
1504	2	4.5	26.917	0	1	18.7	54.5
1504	2	8	17.255	0	1	18.7	54.5
1505	2	0	20.407	1200	2	35.9	52
1505	2	0.3	34.639	0	2	35.9	52
1505	2	0.9	42.337	0	2	35.9	52
1505	2	2.2	52.256	0	2	35.9	52
1505	2	4.5	49.688	0	2	35.9	52
1505	2	8	41.609	0	2	35.9	52
1507	2	0	8.184	1200	2	22.8	44
1507	2	0.3	20.97	0	2	22.8	44
1507	2	0.9	47.592	0	2	22.8	44
1507	2	2.2	50.558	0	2	22.8	44
1507	2	4.5	42.725	0	2	22.8	44
1507	2	8	30.813	0	2	22.8	44
1518	2	0	11.834	2800	1	21.8	60
1518	2	0.3	17.963	0	1	21.8	60
1518	2	0.9	55.7	0	1	21.8	60
1518	2	2.2	57.453	0	1	21.8	60
1518	2	4.5	39.456	0	1	21.8	60
1518	2	8	32.88	0	1	21.8	60
1519	2	0	2.997	1200	1	59.8	54
1519	2	0.3	7.854	0	1	59.8	54
1519	2	0.9	59.857	0	1	59.8	54
1519	2	2.2	43.802	0	1	59.8	54
1519	2	4.5	25.726	0	1	59.8	54
1519	2	8	18.945	0	1	59.8	54
1520	2	0	2.353	1200	1	41.1	56
1520	2	0.3	43.531	0	1	41.1	56
1520	2	0.9	41.81	0	1	41.1	56
1520	2	2.2	31.618	0	1	41.1	56
1520	2	4.5	24.556	0	1	41.1	56
1520	2	8	16.587	0	1	41.1	56
1538	2	0	7.689	1200	2	41.6	70.1
1538	2	0.3	21.455	0	2	41.6	70.1
1538	2	0.9	56.176	0	2	41.6	70.1
1538	2	2.2	45.387	0	2	41.6	70.1
1538	2	4.5	37.146	0	2	41.6	70.1
1538	2	8	24.862	0	2	41.6	70.1
